# Supplementary material for: SARS-CoV-2 Infection among School Population of One Developing Country. Do School Closures Protect Students and Teachers against SARS-CoV-2 Infection?
Source: Int J Environ Res Public Health. 2021 Dec 1;18(23):12680. doi: 10.3390/ijerph182312680 (PMC8657140; doi:10.3390/ijerph182312680)
Supplement: Supplementary file 1 [file ijerph-18-12680-s001.zip]

Archive with 1 entries (1 files):
- ijerph-1450956-supplementary.pdf
